# Supplementary material for: Cellular determinants of parvovirus B19 susceptibility in the human placenta
Source: PLoS Pathog. 2026 Feb 18;22(2):e1013984. doi: 10.1371/journal.ppat.1013984 (PMC12928586; doi:10.1371/journal.ppat.1013984)
Supplement: S1 Data — Tab A: Fig 3A. Relative expression of Gb3 and Gb4 mRNA in different trophoblast subtypes normalized to GAPDH mRNA. Fig 3C. Relative expression of Gb3 and Gb4 mRNA in hPTCCTB cells with and without Forskolin differentiation into STBs. Tab B: Fig 4A. B19V uptake in trophoblasts, UT7/Epo, and REH cells with or without trypsin treatment. Tab C: Fig 5A. Quantification of NS1 mRNA after B19V infection in different trophoblast subtypes and UT7/Epo cells. Fig 5B. Quantification of VP1/2 mRNA after B19V infection in different trophoblast subtypes and UT7/Epo cells. Tab D: Fig 6A. Transfection efficiency with a plasmid encoding green fluorescent protein (GFP), GFP positive cells were quantified as percentage of total cells. Fig 6B. NS1 mRNA expression in trophoblasts and UT7/Epo cells after B19V genome transfection. Fig 6C. VP1/2 mRNA expression in trophoblasts and UT7/Epo cells after B19V genome transfection. Tab E: Fig 7B. Quantification of cells with cytosolic distribution of dextrans in BeWo and JEG-3 cells in response to PEI treatment. Fig 7C. Quantification of NS1 mRNA levels at 24 h post-infection in BeWo cells treated or untreated with PEI. Fig 7E. Quantification of structural VP1/VP2 mRNA levels at 24 h and 48 h post-infection in BeWo cells treated or untreated with 5 µM PEI. Tab F: Fig 8A. Quantification of Epo mRNA levels in BeWo and JEG-3 cells under normoxia (Nx) and hypoxia (Hx). Fig 8C. Effect of exogenous Epo supplementation on proliferation and viability of UT7/Epo and BeWo cells. Fig 8D. NS1 and VP mRNA levels in BeWo cells transfected with full-length B19V genomes, with or without Epo supplementation. Fig 8E. Cell proliferation and viability of BeWo cells treated with 5 or 20 µM AG490. Fig 8F. NS1 and VP1/2 mRNA expression in BeWo cells treated with AG490 prior to B19V genome transfection. Tab G: S1A Fig. Relative expression of AXL mRNA in UT7/Epo and in different trophoblasts, normalized to GAPDH. Tab H: S2A Fig. Relative mRNA expression of Gb3 and Gb4 in [file ppat.1013984.s005.xlsx]

## Sheet: Tab A
Figure 3A
relative expression of Gb3 and Gb4 mRNA in different trophoblast subtypes normalized to GAPDH mRNA
	UT7/Epo WT		UT7/Epo Gb4-KO		BeWo		JEG-3		HTR-8/SVneo		hPTCCTB		REH
	Gb3	Gb4	Gb3	Gb4	Gb3	Gb4	Gb3	Gb4	Gb3	Gb4	Gb3	Gb4	Gb3	Gb4
Exp. 1	2.15	1.41668	1.5	0.0331021	1.66	0.02	2.18	0.0193216	2.87	2.90955	3.24	0.969979	0	0.06
Exp. 2	2.39	1.66195	1.7	0.0338921	1.23	0.0106908	1.81	0.01	2.06	1.81427	4.57	1.17989	0	0.0381469
Exp. 3	3.23	1.59	3.34	0.0762367	1.61	0.0205127	1.99	0.0189746	1.6	1.89	4.55	1.22127	0	0.0550582
P value				<0.0001		<0.0001		<0.0001		0.1465		0.0154
P value summary				****		****		****		ns		*
Figure 3C
relative expression of Gb3 and Gb4 mRNA in hPTCCTB cells with and without Forskolin differenciation into STBs
	hPTCCTB
	Gb3 FSK -	Gb3 FSK +	Gb4 FSK -	Gb4 FSK +
Exp. 1	5.99549	6.67205	0.959425	1.13841
Exp. 2	5.83951	6.22435	1.00407	1.1528
Exp. 3	6.16275	6.35297	1.11155	1.13023
P value	0.0622		0.0646
P value summary	ns		ns

## Sheet: Tab B
Figure 4A
B19V uptake in trophoblasts, UT7/Epo, and Reh cells with or without trypsin treatment
	37 °C
	UT7	UT7 tryp	BeWo	BeWo tryp	Jeg3	Jeg3 tryp	HTR-8	HTR-8 tryp	hPTC	hPTC tryp	REH	Reh tryp
Exp. 1	4.15205e+06	4.52985e+06	1.87768e+06	1.2663e+06	400607	250651	30823.9	27318.5	121595	96528.1	18690.2	34108.5
Exp. 2	5.00656e+06	3.71174e+06	1.75065e+06	1.24605e+06	366593	424200	42006	19855.1	141920	140530	29105.1	41760.4
Exp. 3	4.48115e+06	3.26447e+06	1.83465e+06	1.55883e+06	210544	228835	51280.4	27685.3	145676	134921	32804.1	10201.5
P value				0.003		0.0007		0.005		0.0006		0.0005
P value summary				**		***		***		***		***
	UT7 4°C
	no trypsin	trypsin
Exp. 1	564127	18692.7
Exp. 2	524632	34996.1
Exp. 3	449070	25318.7
P value		0.0001
P value summary		***

## Sheet: Tab C
Figure 5A
Quantification of NS1 mRNA after B19V infection in different trophoblast subtypes and UT7/Epo cells
	UT7/Epo			BeWo			JEG-3			HTR-8/Svneo			hPTCCTB			REH
	1	24	48	1	24	48	1	24	48	1	24	48	1	24	48	1	24	48	RT(-)
Exp. 1	2076	157614	7895199	96	3897	12043	171	8334	5940	79	3694	3694	300	565129	545346	271	149	333	233
Exp. 2	29	3691568	9661838	325	5001	12228	71	5870	3522	165	2965	2965	915	414976	461797	239	167	232	85
Exp. 3	156	1966997	6262819	160	3339	11215	316	5801	3760	85	3036	3036	1667	507832	481400	382	305	292	827
P value			0.0013			<0.0001			0.0055			0.0002			<0.0001			0.8345
P value summary			**			****			**			***			****			ns
Figure 5B
Quantification of VP1/2 mRNA after B19V infection in different trophoblast subtypes and UT7/Epo cells
	UT7/Epo			BeWo			JEG-3			HTR-8/Svneo			hPTCCTB			REH
	1	24	48	1	24	48	1	24	48	1	24	48	1	24	48	1	24	48	RT(-)
Exp. 1	60.83	2105636	1.68669e+07	68.97	324.986	164.432	2483.27	1770.27	2026.03	732.7	1250.42	576.65	171.35	11972.9	35194.8	77.38	27.8542	80.5443	1217
Exp. 2	2459.99	12097140	1.22983e+07	124.77	165.083	83.7942	942.07	1942.37	1347.68	1312.55	1631.83	260.609	288.12	10367.9	38972.9	100.35	425.177	84.2898	121
Exp. 3	369.64	12658647	1.82337e+07	187.03	241.241	249.625	2030.52	1459.12	1962.71	778.12	1367.72	929.3	1835.49	11210.4	9429.5	155.04	46.4883	165.71	65
P value			0.0009			0.543			0.9411			0.2594			0.0435			0.9846
P value summary			***			ns			ns			ns			*			ns

## Sheet: Tab D
Figure 6A
Transfection efficiency with a plasmid encoding green fluorescent protein (GFP), GFP positive cells were quantified as percentage of total cells
	UT7/Epo	BeWo	JEG-3	HTR-8/Svneo	hPTCCTB
Exp. 1	7.45474	17.2043	11.2436	22.7041	7.19424
Exp. 2	5.41825	30.8642	10.8939	31.8033	8.28729
Exp. 3	6.30841	17.7258	16.2887	31.4465	3.33333
P value		0.0261	0.0252	0.0018	0.9433
P value summary		*	*	**	ns
Figure 6B
NS1 mRNA expression in trophoblasts and UT7/Epo cells after B19V genome transfection
	UT7/Epo	BeWo	JEG-3	HTR-8/Svneo	hPTCCTB	RT(-)
Exp. 1	265790	3.54118e+06	1.21075e+07	661346	29164	1030
Exp. 2	461775	2.89368e+06	1.92419e+07	753947	33434.9	166
Exp. 3	366296	7.2222e+06	1.49938e+07	459722	26518.9	106
P value		0.0361	0.0019	0.0659	0.0041
P value summary		*	**	ns	**
Figure 6C
VP1/2 mRNA expression in trophoblasts and UT7/Epo cells after B19V genome transfection
	UT7/Epo	BeWo	JEG-3	HTR-8/Svneo	hPTCCTB	RT(-)
Exp. 1	181598	665318	2893230	600412	2844	1445
Exp. 2	226268	499781	5302828	368282	2186	160
Exp. 3	182681	1192322	3297138	403622	2400	890
P value		0.0481	0.0082	0.0241	0.0002
P value summary		*	**	*	***

## Sheet: Tab E
Figure 7B
Quantification of cells with cytosolic distribution of dextrans in BeWo and JEG-3 cells in response to PEI treatment
PEI uM	BeWo	JEG-3
0	8.956	5.644
0.1	9.415	13.51
1	58.136	46.396
5	75.31	82.381
15	83.828	77.464
Figure 7C
Quantification of NS1 mRNA levels at 24 h post-infection in BeWo cells treated or untreated with PEI
	BeWo
PEI	Input	0 uM	1 uM	5 uM
Exp. 1	259.145	7769.36	23276.7	94444.4
Exp. 2	457.875	4996.72	31781.1	127986
Exp. 3	10.7799	4174.84	26822.1	115519
P value		0.0078	0.0013	0.0011
P value summary		**	**	**
Figure 7E
Quantification of structural VP1/VP2 mRNA levels at 24 h and 48 h post-infection in BeWo cells treated or untreated with 5 µM PEI
	BeWo
		24 hpi		48 hpi
PEI	Input	0 uM	5 uM	0 uM	5 uM
Exp. 1	10.44	10	618.214	10	584.453
Exp. 2	20.53	10	834.914	10	402.459
Exp. 3	32.5799	10	928.883	10	313.605
P value		0.001		0.006
P value summary		**		**

## Sheet: Tab F
Figure 8A
Quantification of Epo mRNA levels in BeWo and JEG-3 cells under normoxia (Nx) and hypoxia (Hx)
	HepG2		BeWo		JEG-3		UT7/Epo
	Nx	Hx	Nx	Hx	Nx	Hx	Nx	Hx
Exp. 1	0.406266	0.465502	0.0945557	0.06042	0.044938	0.0571272	0.001012	0.00086559
Exp. 2	0.446787	0.517671	0.080386	0.0744483	0.0540911	0.0673741	0.0009668	0.00100215
Exp. 3	0.592393	0.540694	0.0724972	0.0695298	0.0280699	0.0760749	0.00097811	0.00103111
Figure 8C
Effect of exogenous Epo supplementation on proliferation and viability of UT7/Epo and BeWo cells
	Cell number							Cell number
	UT7/Epo		UT7					BeWo			BeWo/Epo
Days/Exp.	Exp. 1	Exp. 2	Exp. 1	Exp. 2			Days/Exp.	Exp. 1	Exp. 2	Exp. 3	Exp. 1	Exp. 2	Exp. 3
0	260000	260000	260000	260000			0	260000	260000	260000	260000	260000	260000
1	463000	525000	444000	516000			1	276000	372000	210000	344000	230000	200000
2	640000	568000	439000	473000			2	420000	458000	802000	220000	344000	382000
3	1120000	1220000	311000	396000			3	1000000	764000	1000000	754000	1270000	488000
4	1350000	1480000	191000	196000			4	908000	870000	726000	1030000	660000	344000
	Viability							Viability
	UT7/Epo		UT7					BeWo			BeWo/Epo
Days/Exp.	Exp. 1	Exp. 2	Exp. 1	Exp. 2			Days/Exp.	Exp. 1	Exp. 2	Exp. 3	Exp. 1	Exp. 2	Exp. 3
0	95.3	95.3	95.3	95.3			0	80.3	80.3	80.3	80.3	80.3	80.3
1	85.1	94	91.2	89.3			1	76.3	86.3	71	94.7	88.9	91.3
2	91.8	90.8	76	76.5			2	80	82.3	96.6	82.1	87.8	93
3	95.1	97.7	53.7	60.1			3	92.1	89.9	93.8	90.8	89.3	81
4	94.3	93.9	29.2	29.9			4	87.2	79.1	81.7	85	84.1	78.3
Figure 8D
NS1 and VP mRNA levels in BeWo cells transfected with full-length B19V genomes, with or without Epo supplementation
	BeWo NS1				BeWo VP1/2
	No Epo	Ex. Epo			No Epo	Ex. Epo
Exp. 1	2.19398e+06	1.36839e+06		Exp. 1	624130	142048
Exp. 2	1.82079e+06	1.46978e+06		Exp. 2	481610	142048
Exp. 3	4.25448e+06	1.28576e+06		Exp. 3	1.07086e+06	109701
P value		0.1426		P value		0.0288
P value summary		ns		P value summary		*
Figure 8E
Cell proliferation and viability of BeWo cells treated with 5 or 20 µM AG490
	Cell number BeWo
	DMSO			5 uM AG490			20 uM AG490
Days/Exp.	Exp. 1	Exp. 2	Exp. 3	Exp. 1	Exp. 2	Exp. 3	Exp. 1	Exp. 2	Exp. 3
0	260000	260000	260000	260000	260000	260000	260000	260000	260000
1	698000	726000	564000	792000	784000	870000	774000	430000	450000
2	650000	630000	726000	612000	582000	668000	631000	598000	683000
3	640000	660000	612000	744000	726000	726000	698000	622000	774000
	Viability BeWo
	DMSO			5 uM AG490			20 uM AG490
Days/Exp.	Exp. 1	Exp. 2	Exp. 3	Exp. 1	Exp. 2	Exp. 3	Exp. 1	Exp. 2	Exp. 3
0	94	94	94	94	94	94	94	94	94
1	97.3	97.4	98.3	92.2	93.2	97.8	94.2	95.7	97.9
2	97.1	98.5	97.4	95.5	95.3	95.9	97.6	95.7	97.2
3	93.1	89.6	92.8	98.7	95	97.4	98.6	94.2	91
Figure 8F
NS1 and VP1/2 mRNA expression in BeWo cells treated with AG490 prior to B19V genome transfection
	BeWo AG490 NS1					BeWo AG490 VP1/2
Exp./AG490	0	5	20		Exp./AG490	0	5	20
Exp. 1	2963746	1232455	964876		Exp. 1	735298	428871	592460
Exp. 2	1665532	1776936	1493943		Exp. 2	772472	821704	487603
Exp. 3	2573475	1627791	1341455		Exp. 3	674266	670513	607078
P value			1.0525		P value			0.0251
P value summary			ns		P value summary			*

## Sheet: Tab G
Supplementary Fig. 1A
Relative expression of AXL mRNA in UT7/Epo and in different trophoblasts, normalized to GAPDH
	UT7/Epo	BeWo	JEG-3	HTR-8/Svneo	hPTCCTB	REH
Exp. 1	0.143214	0.0042981	0.0043899	1.29867	0.666251	0.0071393
Exp. 2	0.16988	0.0020515	0.0024816	1.10037	0.950312	0.0030924
Exp. 3	0.161388	0.0055159	0.0024637	1.45473	0.986169	0.0017129

## Sheet: Tab H
Supplementary Fig. 2A
Relative mRNA expression of Gb3 and Gb4 in BeWo cells treated or untreated with forskolin (FSK) normalized to GAPDH
	BeWo
	Gb3 FSK -	Gb3 FSK +	Gb4 FSK -	Gb4 FSK +
Exp. 1	3.84322	2.06264	0.0565278	0.0684421
Exp. 2	2.77942	1.28446	0.0436611	0.0298159
Exp. 3	3.34186	3.29867	0.0951107	0.0826261
P value	0.1701
P value summary	ns
Supplementary Fig. 2B
Relative mRNA expression of Gb3 and Gb4 in BeWo cells exposed to normoxia or hypoxia with or without Epo, normalized to GAPDH
	BeWo
	Normoxia		Normoxia + Epo		Hypoxia		Hypoxia + Epo
	Gb3	Gb4	Gb3	Gb4	Gb3	Gb4	Gb3	Gb4
Exp. 1	10.154	0.11	20.841	0.32	5.561	0.03	7.974	0.11
Exp. 2	8.08	0.12	15.004	0.1	8.317	0.06	11.59	0.22
Exp. 3	9.211	0.1	18.301	0.211	6.44	0.41	8.1	0.152
P value	0.0077						0.1636
P value summary	**						ns

## Sheet: Tab I
Supplementary Fig. 4
Time-dependent increase in β-actin mRNA levels as a proxy for cell growth in trophoblasts, expressed as % of β-actin expression relative to day 0.
	Proliferation
	UT7			BeWo			JEG-3			HTR-8/Svneo			hPTCCTB			REH
Days/Exp.	Exp. 1	Exp. 2	Exp. 3	Exp. 1	Exp. 2	Exp. 3	Exp. 1	Exp. 2	Exp. 3	Exp. 1	Exp. 2	Exp. 3	Exp. 1	Exp. 2	Exp. 3	Exp. 1	Exp. 2	Exp. 3
0	123.127	85.7858	91.0867	123.408	96.2162	80.3758	83.398	122.746	93.8564	118.642	118.642	62.7153	115.853	79.037	105.11	87.4306	117.107	95.462
1	130.485	158.551	118.689	182.589	182.589	210.563	144.982	128.729	155.817	92.2916	166.69	165.681	110.562	104.181	92.3255	120.968	135.154	121.497
2	225.12	220.228	291.331	291.066	338.172	277.493	339.557	310.795	254.34	268.527	344.938	271.167	162.523	155.386	151.772	260.582	200.438	324.598
3	608.03	490.801	476.668	687.502	482.04	632.583	594.681	665.796	602.118	616.847	527.308	458.504	245.8	236.131	218.457	437.219	387.411	631.211
4	1100.01	1076.36	1076.15	759.879	741.066	757.563	1072.51	1175.87	1174.35	1072.51	1060.92	1001.9	333.703	498.844	465.905	1202.56	1058.21	862.184
